# Supplementary material for: GC-MS Metabolite and Transcriptome Analyses Reveal the Differences of Volatile Synthesis and Gene Expression Profiling between Two Apple Varieties
Source: Int J Mol Sci. 2022 Mar 9;23(6):2939. doi: 10.3390/ijms23062939 (PMC8951106; doi:10.3390/ijms23062939)
Supplement: Supplementary file 1 [file ijms-23-02939-s001.zip]

Archive with 1 entries (1 files):
- ijms-1618744-supplementary.pdf
